# Supplementary material for: Mixed-Culture Propagation of Uterine-Tissue-Resident Macrophages and Their Expression Properties of Steroidogenic Molecules
Source: Biomedicines. 2023 Mar 22;11(3):985. doi: 10.3390/biomedicines11030985 (PMC10046189; doi:10.3390/biomedicines11030985)
Supplement: Supplementary file 1 [file biomedicines-11-00985-s001.zip]

Archive with 11 entries (10 files):
- Suppl_Tables/
- Suppl_Tables/Suppl_Table_S3_U-M├╕-TF_primer.xlsx
- __MACOSX/Suppl_Tables/._Suppl_Table_S3_U-M├╕-TF_primer.xlsx
- Suppl_Tables/Suppl_Table_S5_U-steroidogenic_ primer.xlsx
- __MACOSX/Suppl_Tables/._Suppl_Table_S5_U-steroidogenic_ primer.xlsx
- Suppl_Tables/Suppl_Table_S1_FMC_uterine M├╕.xlsx
- __MACOSX/Suppl_Tables/._Suppl_Table_S1_FMC_uterine M├╕.xlsx
- Suppl_Tables/Suppl_Table_S4 U-stroma primer.xlsx
- __MACOSX/Suppl_Tables/._Suppl_Table_S4 U-stroma primer.xlsx
- Suppl_Tables/Suppl_Table_S2_FMC_uterine M├╕-add.xlsx
- __MACOSX/Suppl_Tables/._Suppl_Table_S2_FMC_uterine M├╕-add.xlsx
