# Supplementary material for: Mixed-Culture Propagation of Uterine-Tissue-Resident Macrophages and Their Expression Properties of Steroidogenic Molecules
Source: Biomedicines. 2023 Mar 22;11(3):985. doi: 10.3390/biomedicines11030985 (PMC10046189; doi:10.3390/biomedicines11030985)
Supplement: Supplementary file 1 [file biomedicines-11-00985-s001.zip › Suppl_Tables/Suppl_Table_S3_U-M├╕-TF_primer.xlsx]

## Sheet: Sheet1
	Table S3. Primers of transcription factors and cycle numbers for PCR amplification
	Primer			Product size (bp)	Annealing temp. (°C)	Cycle number
	Bach1	Forward	5´-GTGTGTGGAGTTTCTAAGCG-3´	452	56.3	32
		Reverse	5´-TCTCATTTGGCTGGACAGAG-3´
	Bach2	Forward	5´-GAGACCGACATCAAAGACAG-3´	325	56.3	32
		Reverse	5´-AGTTGGACACATCCTTCTGG-3´
	Cebpb	Forward	5´-GCCAACTTCTACTACGAGCC-3´	593	58.7	32
		Reverse	5´-CTCAGCTTGTCCACCGTCTT-3´
	Dtx4	Forward	5´-GCAGTACGAAAGAACATGGC-3´	343	59.7	32
		Reverse	5´-CAGGATTAACAGGGCTGGAC-3´
	Id2	Forward	5´-CGGTGAGGTCCGTTAGGAAA-3´	321	58.7	32
		Reverse	5´-GGATGCTGATGTCCGTGTTC-3´
	Id3	Forward	5´-GTGCTGCCTGTCGGAACGTA-3´	308	60.7	32
		Reverse	5´-AGCTCCTCTTGTCCTTGGAG-3´
	Lxra (Nr1h3)	Forward	5´-GCCTCAATGCCTGATGTTTC-3´	538	57.5	32
		Reverse	5´-GAGCCTGTTCCTCTTCTTGC--3´
	Pparg	Forward	5´-CCCTTTGGTGACTTTATGGA-3´	313	55.2	32
		Reverse	5´-TGTCTGTCTCTGTCTTCTTG-3´
	Runx3	Forward	5´-TTTGACCGCTCCTTCCCTAC-3´	380	59.7	32
		Reverse	5´-ATGAGGTTGCCTGCTGACAC-3´
	Sall1	Forward	5´-GAAGTCTGTGGAGAACGGAT-3´	389	56.3	32
		Reverse	5´-CACTCTGACAAGCAAAGGTC-3´
	Smad2	Forward	5´-TTACATCCCAGAAACACCAC-3´	417	55.2	32
		Reverse	5´-GCACTATCACTTAGGCACTC-3´
	Smad3	Forward	5´-TCAAGAAGACGGGGCAGTTG-3´	437	59.7	32
		Reverse	5´-TTCACTCAGGTAGCCAGGAG-3´
	Spic	Forward	5´-TCAGAGGCAACGCTAACTAC-3´	466	50.9	32
		Reverse	5´-GCAAGTCTTTGGAGAACAGC-3´
	Pu.1	Forward	5´-TGTGCTTCCCTTATCAAACC-3´	339	55.2	32
		Reverse	5´-CCATCTTCTGGTAGGTCATC-3´
	Gapdh	Forward	5´-AGAACATCATCCCTGCATCC-3´	375	57.5	24
		Reverse	5´-CTCTTGCTCAGTGTCCTTGC-3´
