# Supplementary material for: Mixed-Culture Propagation of Uterine-Tissue-Resident Macrophages and Their Expression Properties of Steroidogenic Molecules
Source: Biomedicines. 2023 Mar 22;11(3):985. doi: 10.3390/biomedicines11030985 (PMC10046189; doi:10.3390/biomedicines11030985)
Supplement: Supplementary file 1 [file biomedicines-11-00985-s001.zip › Suppl_Tables/Suppl_Table_S5_U-steroidogenic_ primer.xlsx]

## Sheet: Sheet1
		Table S5. Primers of steroid-related molecules and cycle numbers for PCR amplification
		Primer			Product size (bp)	Annealing temp. (°C)	Cycle number
		Star	Forward	5´-ACACCGTCACTCTATCTCTG-3´	417	56.9	32
			Reverse	5´-AGGTCTCCTGTCTACCTACG-3´
		Cyp11a1	Forward	5´-TACTGGAAAGGGAGCTGGTA-3´	299	54.4	32
			Reverse	5´-AATACTGGTGATAGGCCACC-3´
		Hsd3b1	Forward	5´-CTACAAGCATCCAAGGACAG-3´	555	53.3	32
			Reverse	5´-TAGGGAAGCAAGTTTGTGAG-3´
		Hsd3b2	Forward	5´-CAGACCAGAAACAAGGAAGG-3´	358	56	32
			Reverse	5´-GCTGTATGGGTATGGATCAG-3´
		Hsd3b6	Forward	5´-TCATGCTGGAAACTGTGAGC-3´	427	56	32
			Reverse	5´-CTGTGTGTCTTTGGGGAGGT-3´
		Cyp17a1	Forward	5´-CAAGGTGACAATCAGAAACG-3´	616	55.2	32
			Reverse	5´-TGAAGATGAGCGTAGACAGA-3´
		Hsd17b1	Forward	5´-ACATGAATTGAACGCTGTGG-3´	366	56.9	32
			Reverse	5´-TCATAACCACGCAGGTAGTG-3´
		Hsd17b2	Forward	5´-CAAGGCGTTTCTGCCTCTAC-3´	338	60	32
			Reverse	5´-TCTCTTTCAAGGTCGGGATG-3´
		Hsd17b3	Forward	5´-CACACGGGGATAAAGACCAG-3´	490	58.6	32
			Reverse	5´-CGGAAGTGCTCAGGAAATGG-3´
		Cyp19a1	Forward	5´-GTGGAGACCTGACGAAAGAG-3´	424	56.9	32
			Reverse	5´-GGCTGAAAGTACCTGTAGGG-3´
		Srd5a1	Forward	5´-GAAGCAGGGAGCAATGAGTC-3´	308	60	32
			Reverse	5´-TAGCCCAAAGGAAGAGCAAA-3´
		Gapdh	Forward	5´-AGAACATCATCCCTGCATCC-3´	375	58	22
			Reverse	5´-CTCTTGCTCAGTGTCCTTGC-3´
		Sf-1	Forward	5´-GCCGACCAGACCTTTATCTC-3´	331	59.4	32
			Reverse	5´-GGCTGAAGAGGATGAGGAAC-3´
		Lrh-1	Forward	5´-CCCACACCTGATACTGGAAC-3´	532	59.4	32
			Reverse	5´-ATTCACCTGCTCTTGGACAC-3´
		Gata4	Forward	5´-AAGATGAACGGCATCAACCG-3´	402	58	32
			Reverse	5´-GCTGTGCCCATAGTGAGATG-3´
		Gata6	Forward	5´-CCCTTTGGTGACTTTATGGA-3´	425	58	32
			Reverse	5´-TGTCTGTCTCTGTCTTCTTG-3´
		Pgr	Forward	5´-ATGGAAGGGCAGCATAACTA-3´	349	57.3	32
			Reverse	5´-AAGTGTCAGGCTTTGTGTTG-3´
		Ar	Forward	5´-ATTGCCCATCTTGTCGTCTC-3´	532	58	32
			Reverse	5´-ATCCTCACACACTGGCTGTA-3´
		Er1	Forward	5´-TTCAGCTGCTATCGTGTTGG-3´	276	60	32
			Reverse	5´-GAAATGGCTGCCAGTAGAGC-3´
		Er2	Forward	5´-GGGTGAAGGAGCTACTGCTG-3´	323	60	32
			Reverse	5´-AACGAGGTCTGGAGCAAAGA-3´
		Gapdh	Forward	5´-AGAACATCATCCCTGCATCC-3´	375	58	24
			Reverse	5´-CTCTTGCTCAGTGTCCTTGC-3´
