# Supplementary material for: Mixed-Culture Propagation of Uterine-Tissue-Resident Macrophages and Their Expression Properties of Steroidogenic Molecules
Source: Biomedicines. 2023 Mar 22;11(3):985. doi: 10.3390/biomedicines11030985 (PMC10046189; doi:10.3390/biomedicines11030985)
Supplement: Supplementary file 1 [file biomedicines-11-00985-s001.zip › Suppl_Tables/Suppl_Table_S1_FMC_uterine M├╕.xlsx]

## Sheet: Sheet1
	Table S1. Monoclonal antibodies used for flow cytometry
	Test antibody	Conjugated dye	Clone	Isotype	µg/sample	Catalog number	Maker
	anti-human/mouse CD11b (integrin αM)	FITC	M1/70	rat IgG2b	a0.5	35-0112	Tonbo Biosciences
	anti-mouse CD11c (integrin αX)	APC	N418	hamster IgG1	a0.25	20-0114	Tonbo Biosciences
	anti-mouse CD36 (FAT)	APC	REA1184	recombinant human IgG1	a0.15	130-122-091	Miltenyi Biotec
	anti-mouse CD45	PE	30-F11	rat IgG2b	a0.12	50-0451	Tonbo Biosciences
	anti-mouse CD68 (Lamp4, macrosialin)	FITC	FA-11	rat IgG2a	a0.15	130-102-534	Miltenyi Biotec
	anti-mouse CD115 (CSF1R)	FITC	AFS98	rat IgG2a	a0.5	35-1152	Tonbo Biosciences
	anti-mouse CD116 (CSF-2Rα)	APC	a698423	rat IgG2a	a0.1	FAB6130A	R&D Systems
	anti-mouse CD169 (Siglec-1)	APC	REA197	recombinant human IgG1	a0.15	130-124-896	Miltenyi Biotec
	anti-mouse CD184 (CXCR4)	PE	REA107	recombinant human IgG1	a0.15	130-118-682	Miltenyi Biotec
	anti-mouse CD192 (CCR2)	PE	REA538	recombinant human IgG1	a0.15	130-117-548	Miltenyi Biotec
	anti-mouse CD206 (MMR)	APC	MR6F3	rat IgG2b	a0.25	17-2061-80	Thermo Fisher
	anti-human/mouse arginase 1	APC	A1exF5	rat IgG2a	a0.05	17-3692-82	Thermo Fisher
	anti-mouse F4/80	FITC	BM8.1	rat IgG2a	a0.5	35-4801	Tonbo Biosciences
	anti-mouse Metk	APC	REA477	recombinant human IgG1	a0.15	130-107-479	Miltenyi Biotec
	anti-MHC II	FITC	M5/114.15.2	rat IgG2b	a0.5	35-5321	Tonbo Biosciences
	anti-mouse iNOS	FITC	REA982	recombinant human IgG1	a0.15	130-116-421	Miltenyi Biotec
	Control antibody	Conjugated dye	Clone	Isotype	Catalog number	Maker
	hamster IgG1 isotype control	APC	PIP	IgG1	20-4888	Tonbo Biosciences
	monoclonal REA control	FITC	REA293	recombinant human IgG1	130-113-437	Miltenyi Biotec
	monoclonal REA control	PE	REA293	recombinant human IgG1	130-113-438	Miltenyi Biotec
	monoclonal REA control	APC	REA293	recombinant human IgG1	130-113-434	Miltenyi Biotec
	rat IgG2a isotype control	FITC	2A3	IgG2a	35-4321	Tonbo Biosciences
	rat IgG2a isotype control	APC	2A3	IgG2a	20-4321	Tonbo Biosciences
	rat IgG2b isotype control	FITC	LTF-2	IgG2b	35-4031	Tonbo Biosciences
	rat IgG2b isotype control	PE	LTF-2	IgG2b	50-4031	Tonbo Biosciences
	rat IgG2b isotype control	APC	LTF-2	IgG2b	20-4031	Tonbo Biosciences
	Blocking antibody	Clone	Clone	µg/sample	Catalog number	Maker
	anti-mouse CD16/32	2.4G2	rat IgG2b	aa0.5	70-0161	Tonbo Biosciences
