# Supplementary material for: Mixed-Culture Propagation of Uterine-Tissue-Resident Macrophages and Their Expression Properties of Steroidogenic Molecules
Source: Biomedicines. 2023 Mar 22;11(3):985. doi: 10.3390/biomedicines11030985 (PMC10046189; doi:10.3390/biomedicines11030985)
Supplement: Supplementary file 1 [file biomedicines-11-00985-s001.zip › Suppl_Tables/Suppl_Table_S4 U-stroma primer.xlsx]

## Sheet: Sheet1
		Table S4. Primers and cycle numbers for PCR amplification using for Mø niche cells
		Primer			Product size (bp)	Annealing temp. (°C)	Cycle number
		Csf1	Forward	5´-CTTGGCTTGGGATGATTCTC-3´	382	54.4	32
		(M-CSF)	Reverse	5´-GGTCCTCTGTTGATTTAGGG-3´
		Csf2	Forward	5´-TACTTTTCCTGGGCATTGTG-3´	337	55.2	32
		(GM-CSF)	Reverse	5´-GCATAGGTGGTAACTTGTGT-3´
		Il34	Forward	5´-GTGGCTTTGGGAAACGAGAA-3´	329	57.7	32
			Reverse	5´-AGCAATGTCTGAACCTCCTG-3´
		Ccl2	Forward	5´-ACCTGCTGCTACTCATTCAC-3´	341	57.3	32
			Reverse	5´-GTCACACTGGTCACTCCTAC-3´
		Cxcl9	Forward	5´-GAAGTCCGCTGTTCTTTTCC-3´	217	57.3	32
			Reverse	5´-GCAGGTTTGATCTCCGTTCT-3´
		Cxcl12	Forward	5´-AAGGACTTTCCAGTAGACCC-3´	542	56.6	32
			Reverse	5´-CTGAACTGGATAAAGGAGCC-3´
		Gapdh	Forward	5´-AGAACATCATCCCTGCATCC-3´	375	57.7	24
			Reverse	5´-CTCTTGCTCAGTGTCCTTGC-3´
		Gja1 (connexin 43)	Forward	5´-CGCTGTAACACTCAACAACC-3´	659	51.8	32
			Reverse	5´-GAGCAGCCATTGAAGTAAGC-3´
		Gapdh	Forward	5´-AGAACATCATCCCTGCATCC-3´	375	58	23
			Reverse	5´-CTCTTGCTCAGTGTCCTTGC-3´
