# Supplementary material for: Mixed-Culture Propagation of Uterine-Tissue-Resident Macrophages and Their Expression Properties of Steroidogenic Molecules
Source: Biomedicines. 2023 Mar 22;11(3):985. doi: 10.3390/biomedicines11030985 (PMC10046189; doi:10.3390/biomedicines11030985)
Supplement: Supplementary file 1 [file biomedicines-11-00985-s001.zip › Suppl_Tables/Suppl_Table_S2_FMC_uterine M├╕-add.xlsx]

## Sheet: Sheet1
	Table S2. Polyclonal antibodies used for flow cytometry
	Test antibody (primary)	µg/sample	Catalog number	Maker
	anti-HSD3B (rabbit IgG)	a0.5	KO607	Trans Genic Inc.
	anti-HSD17B1 (rabbit IgG)	a0.5	144-61992	RayBiotech
	anti-SRD5A1 (rabbit IgG)	a0.5	26001-1-AP	Proteintech
	anti-STAR (rabbit IgG)	a0.5	12225-1-AP	Proteintech
	Test antibody (secondary)	Conjugated dye	µg/sample	Catalog number	Maker
	donkey anti-rabbit IgG	Alexa Fluor 488	a0.5	A-21206	Thermo Fisher
	F(ab')2-donkey anti-rabbit IgG	PE	a0.5	12-4739-81	Thermo Fisher
	Control antibody	Conjugated dye	µg/sample	Catalog number	Maker
	donkey anti-rabbit IgG	Alexa Fluor 488	a0.5	A-21206	Thermo Fisher
	F(ab')2-donkey anti-rabbit IgG	PE	a0.5	12-4739-81	Thermo Fisher
	Blocking antibody	Clone	Clone	µg/sample	Catalog number	Maker
	anti-mouse CD16/32	2.4G2	rat IgG2b	aa0.5	70-0161	Tonbo Biosciences
